# Supplementary material for: Characterization of Novel Partially Bio-Based, Waste-Derived Composites for Thermal and Acoustic Performance in Buildings
Source: Polymers (Basel). 2026 Jun 4;18(11):1401. doi: 10.3390/polym18111401 (PMC13259444; doi:10.3390/polym18111401)
Supplement: Supplementary file 1 [file polymers-18-01401-s001.zip]

Archive with 1 entries (1 files):
- polymers-4294341-supplementary.pdf
